# Supplementary material for: The impact of positive and negative testimony on children’s attitudes toward others
Source: PLoS One. 2021 Dec 22;16(12):e0261075. doi: 10.1371/journal.pone.0261075 (PMC8694454; doi:10.1371/journal.pone.0261075)
Supplement: S2 Table — (CSV) [file pone.0261075.s002.csv]

ID	Age	Gender	Condition	Video Number	First task	allo_observation	allo_valence testimony	allo_neutral testimony	anti_observation	anti_valence testimony	anti_neutral testimony	eva_observation	eva_valence testimony	eva_neutral testimony
y001	5y	F	positive	2	allocation	2	3	1	2	3	1	0	2	1
y002	5y	M	positive	6	anticipation	2	1	3	2	1	3	2	1	-1
y003	5y	M	positive	6	allocation	3	1	2	2	1	3	1	2	-2
y004	5y	M	positive	5	allocation	3	2	1	3	1	2	1	2	2
y005	5y	F	positive	1	anticipation	2	1	3	1	2	3	2	2	2
y006	5y	M	positive	2	anticipation	1	2	3	2	3	1	1	2	2
y007	5y	M	positive	4	anticipation	2	1	3	1	2	3	2	2	2
y008	5y	M	positive	3	anticipation	3	1	2	3	2	1	-1	2	2
y009	5y	F	positive	3	anticipation	1	3	2	1	3	2	2	1	2
y010	5y	F	positive	4	allocation	1	2	3	1	3	2	2	1	1
y011	5y	M	positive	5	allocation	1	3	2	1	3	2	2	1	2
y012	5y	F	positive	2	anticipation	3	1	2	3	2	1	0	2	1
y013	5y	F	positive	4	anticipation	2	1	3	2	1	3	2	2	1
y014	5y	M	positive	4	allocation	2	3	1	3	2	1	2	2	2
y015	5y	F	positive	5	anticipation	2	3	1	1	3	2	2	2	2
y016	5y	F	positive	5	anticipation	3	1	2	1	2	3	2	1	1
y017	5y	M	positive	6	anticipation	2	1	3	3	2	1	1	1	2
y018	5y	M	positive	6	anticipation	1	2	3	3	1	2	0	-2	0
y019	5y	F	positive	1	allocation	3	1	2	2	1	3	2	2	1
y020	5y	M	positive	3	allocation	1	3	2	1	3	2	2	0	1
y021	5y	M	positive	2	allocation	3	2	1	3	2	1	2	1	1
y022	5y	M	positive	3	allocation	1	3	2	2	3	1	2	1	1
y023	5y	M	positive	1	allocation	2	1	3	1	2	3	1	2	1
y024	5y	M	positive	5	allocation	1	2	3	1	2	3	2	1	1
y025	5y	F	positive	1	anticipation	2	3	1	2	3	1	1	0	2
y026	5y	F	positive	2	allocation	3	2	1	2	3	1	-1	-2	-2
y027	5y	F	positive	3	anticipation	2	1	3	3	2	1	2	2	0
y028	5y	F	positive	6	anticipation	2	1	3	3	2	1	2	2	2
y029	5y	F	positive	4	anticipation	1	3	2	1	2	3	2	2	1
y030	5y	M	positive	2	anticipation	1	2	3	3	2	1	0	2	1
y031	5y	F	positive	1	allocation	2	1	3	1	2	3	2	1	0
y032	5y	F	positive	5	anticipation	1	3	2	2	3	1	0	1	1
y033	5y	M	negative	4	anticipation	1	3	2	3	2	1	-1	-2	1
y034	5y	F	negative	3	anticipation	1	3	2	3	1	2	2	-1	0
y035	5y	F	negative	5	anticipation	3	2	1	3	2	1	0	0	1
y036	5y	M	negative	1	anticipation	3	1	2	2	1	3	-1	0	1
y037	5y	F	negative	2	anticipation	1	2	3	2	3	1	2	0	1
y038	5y	M	negative	6	anticipation	2	3	1	2	3	1	-1	0	2
y039	5y	F	negative	1	allocation	3	2	1	1	3	2	-1	0	2
y040	5y	M	negative	3	anticipation	1	3	2	2	3	1	-2	-1	0
y041	5y	M	negative	2	anticipation	1	2	3	3	1	2	-1	2	1
y042	5y	M	negative	4	anticipation	2	3	1	3	2	1	-1	0	1
y043	5y	M	negative	6	allocation	3	2	1	3	2	1	0	1	2
y044	5y	M	negative	5	allocation	1	2	3	1	2	3	2	-2	0
y045	5y	M	negative	1	anticipation	3	1	2	1	3	2	2	-2	0
y046	5y	M	negative	3	allocation	3	1	2	3	1	2	-1	1	2
y047	5y	F	negative	5	anticipation	3	2	1	1	3	2	-1	-2	2
y048	5y	F	negative	2	anticipation	1	3	2	1	3	2	2	1	1
y049	5y	M	negative	4	allocation	1	3	2	3	1	2	-2	-2	2
y050	5y	F	negative	4	anticipation	2	3	1	1	3	2	-1	-2	2
y051	5y	M	negative	3	allocation	2	3	1	2	3	1	0	-1	1
y052	5y	M	negative	5	allocation	2	1	3	3	1	2	-2	2	2
y053	5y	M	negative	2	allocation	2	1	3	3	2	1	-1	-2	2
y054	5y	M	negative	6	allocation	3	2	1	3	2	1	0	1	2
y055	5y	F	negative	1	allocation	3	2	1	3	2	1	-1	-1	1
y056	5y	F	negative	6	anticipation	3	2	1	3	1	2	-2	0	2
y057	5y	F	negative	1	anticipation	2	1	3	3	1	2	-2	2	0
y058	5y	M	negative	2	allocation	3	2	1	3	2	1	-2	-1	0
y059	5y	F	negative	4	allocation	2	3	1	1	3	2	-1	-2	1
y060	5y	F	negative	3	allocation	1	2	3	1	2	3	0	2	1
y061	5y	F	negative	5	allocation	3	2	1	3	2	1	-2	1	2
y062	5y	F	negative	6	allocation	3	1	2	2	1	3	-2	-1	2
y063	5y	M	negative	2	anticipation	2	3	1	3	2	1	1	-2	2
y064	5y	F	negative	4	allocation	1	3	2	1	3	2	-2	-1	0
o001	7y	M	positive	4	anticipation	1	2	3	1	2	3	2	1	0
o002	7y	F	positive	6	anticipation	1	3	2	2	1	3	2	2	1
o003	7y	M	positive	5	anticipation	3	2	1	3	2	1	2	1	0
o004	7y	F	positive	2	anticipation	3	2	1	3	2	1	1	2	2
o005	7y	M	positive	1	anticipation	1	2	3	1	2	3	2	2	2
o006	7y	M	positive	4	allocation	2	3	1	1	3	2	2	2	0
o007	7y	F	positive	3	anticipation	1	2	3	1	2	3	2	2	1
o008	7y	M	positive	3	anticipation	2	3	1	2	3	1	2	2	1
o009	7y	F	positive	5	anticipation	1	2	3	1	2	3	2	1	0
o010	7y	M	positive	4	anticipation	1	3	2	1	2	3	1	2	0
o011	7y	M	positive	1	anticipation	2	1	3	2	1	3	2	1	0
o012	7y	M	positive	2	anticipation	3	2	1	3	2	1	1	2	0
o013	7y	F	positive	6	anticipation	2	1	3	3	1	2	2	2	1
o014	7y	M	positive	4	allocation	1	2	3	1	2	3	2	2	2
o015	7y	M	positive	3	allocation	1	2	3	2	1	3	2	1	0
o016	7y	M	positive	2	allocation	3	1	2	1	2	3	2	2	2
o017	7y	M	positive	3	allocation	2	1	3	1	3	2	2	2	1
o018	7y	F	positive	2	allocation	3	2	1	3	2	1	2	2	2
o019	7y	F	positive	1	allocation	2	1	3	1	3	2	2	2	1
o020	7y	F	positive	1	allocation	2	1	3	3	1	2	1	2	1
o021	7y	F	positive	5	allocation	1	3	2	2	1	3	2	1	0
o022	7y	M	positive	5	allocation	1	3	2	1	2	3	2	0	1
o023	7y	F	positive	6	allocation	2	3	1	1	2	3	2	2	1
o024	7y	M	positive	6	allocation	2	1	3	2	1	3	2	1	1
o025	7y	F	positive	5	anticipation	1	3	2	1	3	2	2	0	1
o026	7y	M	positive	1	anticipation	2	3	1	2	3	1	2	2	1
o027	7y	F	positive	2	allocation	3	1	2	2	3	1	2	2	1
o028	7y	F	positive	3	anticipation	1	2	3	1	2	3	2	2	1
o029	7y	F	positive	4	allocation	1	2	3	1	2	3	2	1	0
o030	7y	F	positive	4	anticipation	1	2	3	1	2	3	2	2	0
o031	7y	F	positive	6	anticipation	2	3	1	2	3	1	1	1	0
o032	7y	M	positive	5	allocation	3	1	2	3	2	1	1	2	1
o033	7y	M	negative	5	allocation	3	2	1	3	2	1	-2	-1	2
o034	7y	F	negative	1	anticipation	3	2	1	3	1	2	-1	-2	1
o035	7y	M	negative	1	allocation	3	2	1	3	2	1	0	1	2
o036	7y	F	negative	2	anticipation	3	2	1	3	2	1	0	-1	1
o037	7y	F	negative	3	anticipation	3	2	1	2	3	1	-1	-1	0
o038	7y	M	negative	4	anticipation	2	3	1	2	3	1	-1	-2	0
o039	7y	M	negative	4	allocation	2	3	1	2	3	1	-1	-2	1
o040	7y	M	negative	2	allocation	3	2	1	3	2	1	-1	-2	2
o041	7y	M	negative	5	anticipation	2	3	1	3	2	1	-1	-2	2
o042	7y	F	negative	3	allocation	3	2	1	3	2	1	-2	-1	2
o043	7y	M	negative	6	anticipation	1	3	2	2	3	1	0	-2	0
o044	7y	M	negative	6	allocation	3	2	1	3	2	1	-2	0	2
o045	7y	M	negative	2	anticipation	3	2	1	3	2	1	-2	-1	2
o046	7y	F	negative	4	allocation	2	3	1	2	3	1	-1	-2	0
o047	7y	M	negative	6	anticipation	2	1	3	3	1	2	-2	0	2
o048	7y	F	negative	1	allocation	3	2	1	2	3	1	-1	-1	0
o049	7y	M	negative	3	anticipation	3	2	1	3	2	1	-2	-1	1
o050	7y	F	negative	5	allocation	3	2	1	2	3	1	-1	-1	2
o051	7y	F	negative	1	anticipation	3	2	1	3	1	2	-1	0	1
o052	7y	M	negative	2	allocation	3	2	1	3	2	1	-1	-2	2
o053	7y	F	negative	4	anticipation	1	3	2	2	3	1	-1	-2	0
o054	7y	M	negative	3	allocation	3	2	1	3	2	1	-2	-1	2
o055	7y	F	negative	5	anticipation	3	1	2	1	3	2	-2	-1	1
o056	7y	F	negative	6	allocation	3	2	1	3	2	1	-1	1	2
o057	7y	M	negative	6	allocation	3	2	1	3	2	1	-2	0	2
o058	7y	M	negative	5	anticipation	2	3	1	2	3	1	-2	-1	1
o059	7y	F	negative	4	allocation	2	3	1	2	3	1	-1	-2	2
o060	7y	F	negative	3	anticipation	3	2	1	3	2	1	-2	-1	0
o061	7y	F	negative	2	allocation	3	2	1	1	2	3	-1	-1	2
o062	7y	F	negative	1	anticipation	2	3	1	2	3	1	-1	-1	1
o063	7y	F	negative	6	anticipation	3	2	1	3	2	1	-1	0	1
o064	7y	F	negative	3	allocation	2	3	1	2	3	1	-1	-2	1
