# Supplementary material for: The impact of positive and negative testimony on children’s attitudes toward others
Source: PLoS One. 2021 Dec 22;16(12):e0261075. doi: 10.1371/journal.pone.0261075 (PMC8694454; doi:10.1371/journal.pone.0261075)
Supplement: S3 Table — (CSV) [file pone.0261075.s003.csv]

ID	Age	Gender	value_most	value_least
p001	5y	M	high reward	low reward
p002	5y	F	high reward	low reward
p003	5y	F	high reward	low reward
p004	5y	F	high reward	low reward
p005	5y	F	high reward	low reward
p006	5y	F	high reward	low reward
p007	5y	F	high reward	low reward
p008	5y	F	high reward	low reward
p009	5y	M	high reward	low reward
p010	5y	M	high reward	low reward
p011	5y	M	high reward	low reward
p012	5y	F	high reward	low reward
